# Supplementary material for: Short-Term Storability of Alginate-Encapsulated Persian Violet Microshoots for Germplasm Exchange
Source: Plants (Basel). 2022 Jan 11;11(2):185. doi: 10.3390/plants11020185 (PMC8779939; doi:10.3390/plants11020185)
Supplement: Supplementary file 1 [file plants-11-00185-s001.zip]

Archive with 1 entries (1 files):
- plants-1532948-supplementary.pdf
